# Supplementary material for: Enlarging the Scope of 5-Aminolevulinic Acid-Mediated Photodiagnosis towards Breast Cancers
Source: Int J Mol Sci. 2022 Nov 28;23(23):14900. doi: 10.3390/ijms232314900 (PMC9735814; doi:10.3390/ijms232314900)
Supplement: Supplementary file 1 [file ijms-23-14900-s001.zip]

Archive with 1 entries (1 files):
- ijms-1913818-supplementary.pdf
